# Supplementary material for: Single-Cell RNA Sequencing Reveals the Spatial Heterogeneity and Functional Alteration of Endothelial Cells in Chronic Hepatitis B Infection
Source: Int J Mol Sci. 2024 Jun 27;25(13):7016. doi: 10.3390/ijms25137016 (PMC11241719; doi:10.3390/ijms25137016)
Supplement: Supplementary file 1 [file ijms-25-07016-s001.zip]

Archive with 1 entries (1 files):
- ijms-3023007-supplementary.pdf
